# Supplementary material for: Analysis of the role of mutations in the KMT2D histone lysine methyltransferase in bladder cancer
Source: FEBS Open Bio. 2019 Feb 21;9(4):693–706. doi: 10.1002/2211-5463.12600 (PMC6443872; doi:10.1002/2211-5463.12600)
Supplement: Supplementary file 3 — Table S2. Differentially expressed transcription factors between KMT2D mutation group and control group. [file FEB4-9-693-s003.xlsx]

## Sheet: 工作表1
Transcription Factors	logFC	Pvalue	FDR
FOXI1	8.37662	3.58e-21	6.01e-18
POU3F2	4.73253	2.54e-16	1.46e-13
PHOX2A	4.68065	1.88e-10	3.51e-08
ZIC3	4.34052	3.84e-09	5.75e-07
SHOX	3.74699	1.24e-05	0.00066663
POU3F4	3.5444	3.6e-07	3.35e-05
CTCFL	2.9374	1.66e-21	3.07e-18
MLXIPL	2.11317	9.14e-06	0.00052959
EN1	1.70954	0.00314585	0.0396639
POU4F3	1.70287	2.79e-05	0.00126942
SOX15	1.59346	0.000257232	0.00687668
EMX1	1.50543	0.00380748	0.044564
PROX1	1.4478	0.00117749	0.0204945
HES7	1.36139	0.00331095	0.0409341
FOXH1	1.17218	0.00207451	0.0300858
EGR1	-1.01266	0.00078234	0.0153522
NR4A2	-1.02765	0.00170978	0.0265253
FOS	-1.06096	0.0012182	0.0208838
MEIS3	-1.13401	0.0027895	0.0368062
EBF1	-1.24627	0.000159504	0.00480753
IRF4	-1.44332	0.0020833	0.0301636
HLF	-1.4695	0.00308465	0.0392139
NFATC2	-1.55603	0.000756478	0.0150693
EGR3	-1.60016	0.000141423	0.00440915
NR4A1	-1.60841	1.31e-05	0.000693846
IRF8	-1.64929	0.000525818	0.0115359
SOX8	-1.80362	0.000586655	0.0124671
MEOX1	-1.82463	0.000105208	0.00351571
RORC	-1.888	0.000869933	0.016391
SPDEF	-1.97876	0.00105342	0.0190343
SOX10	-2.07022	0.00196957	0.0290414
GATA5	-2.16362	0.00449752	0.0494406
GCM1	-4.16338	2.17e-05	0.00103139
Differentially expressed transcriptional factors (TFs).
