# Supplementary material for: Analysis of the role of mutations in the KMT2D histone lysine methyltransferase in bladder cancer
Source: FEBS Open Bio. 2019 Feb 21;9(4):693–706. doi: 10.1002/2211-5463.12600 (PMC6443872; doi:10.1002/2211-5463.12600)
Supplement: Supplementary file 4 — Table S3. Differentially regulated microRNAs between KMT2D mutation group and control group. [file FEB4-9-693-s004.xlsx]

## Sheet: 工作表1
miRNAs	logFC	PValue	FDR
hsa-miR-499a-5p	3.85412	6.1e-11	1.6e-08
hsa-miR-1224-5p	3.24159	1.72e-11	9.01e-09
hsa-miR-1911-5p	2.75127	2.03e-08	2.65e-06
hsa-miR-137	2.63803	7.75e-06	0.000812428
hsa-miR-592	2.33547	2.44e-10	4.26e-08
hsa-miR-375	2.13483	1.33e-05	0.000995814
hsa-miR-577	1.66177	0.00044551	0.0129693
hsa-miR-508-3p	1.50204	0.00198979	0.0241244
hsa-miR-204-5p	1.30555	0.00668906	0.0443679
hsa-miR-196a-5p	1.30162	0.00228809	0.0249783
hsa-miR-203a-3p	1.27487	0.00200884	0.0241244
hsa-miR-9-5p	1.17112	0.000989477	0.0216036
hsa-miR-139-5p	-1.02711	0.000965841	0.0216036
hsa-miR-144-3p	-1.0977	0.00498196	0.0377541
hsa-miR-377-5p	-1.11342	0.00605444	0.0426284
hsa-let-7c-5p	-1.13891	0.00378957	0.032553
hsa-miR-100-5p	-1.15764	0.00123226	0.0241244
hsa-miR-153-3p	-1.25845	0.00326146	0.031667
hsa-miR-150-5p	-1.2684	0.0020297	0.0241244
hsa-miR-99a-5p	-1.31402	0.00281033	0.0283195
hsa-miR-133a-3p	-1.39007	0.00504348	0.0377541
hsa-miR-1-3p	-1.41532	0.00450311	0.036302
hsa-miR-144-5p	-1.44918	0.000194282	0.00636274
hsa-miR-451a	-1.49487	0.000137123	0.00513234
hsa-miR-486-5p	-1.69917	3.48e-05	0.00228029
hsa-miR-383-5p	-1.98344	0.0022071	0.0246069
hsa-miR-490-3p	-2.10503	0.0032634	0.031667
hsa-miR-1247-5p	-2.21084	1.17e-05	0.000995814
hsa-miR-521	-2.3751	0.00144473	0.0241244
hsa-miR-516a-5p	-2.42148	0.00375815	0.032553
hsa-miR-520h	-2.47097	0.00730068	0.0466531
hsa-miR-523-3p	-2.53654	0.00625127	0.0426284
hsa-miR-522-3p	-2.54639	0.00167307	0.0241244
hsa-miR-519a-3p	-2.66518	0.00177396	0.0241244
hsa-miR-512-3p	-2.75978	0.00263848	0.0276513
hsa-miR-519c-3p	-2.76322	0.00618942	0.0426284
hsa-miR-520e	-2.76771	0.00495482	0.0377541
hsa-miR-1323	-2.79051	0.00358462	0.0319678
hsa-miR-527	-2.86301	0.00207175	0.0241244
hsa-miR-518a-5p	-2.87551	0.00216391	0.0246069
hsa-miR-516b-5p	-2.92992	0.00425713	0.0348553
hsa-miR-525-3p	-2.94624	0.00343242	0.0319678
hsa-miR-515-3p	-3.04282	0.00349015	0.0319678
hsa-miR-519a-5p	-3.06402	0.000814729	0.0203294
hsa-miR-517a-3p	-3.14455	0.00190776	0.0241244
hsa-miR-517b-3p	-3.1447	0.00190191	0.0241244
hsa-miR-525-5p	-3.15515	0.00407333	0.0344262
hsa-miR-518b	-3.21422	0.00127104	0.0241244
hsa-miR-1283	-3.31583	0.000116116	0.00468035
hsa-miR-520d-3p	-3.43308	0.00189914	0.0241244
hsa-miR-518c-5p	-3.48578	0.00144937	0.0241244
hsa-miR-520a-5p	-3.5925	0.000874018	0.0208175
hsa-miR-373-3p	-3.5977	0.00116112	0.0241244
hsa-miR-518a-3p	-3.60921	0.00145535	0.0241244
hsa-miR-518f-5p	-3.62192	0.00153426	0.0241244
hsa-miR-517c-3p	-3.62439	0.00129518	0.0241244
hsa-miR-518e-3p	-3.73032	0.00070658	0.0185124
hsa-miR-526b-5p	-3.92423	0.00018529	0.00636274
hsa-miR-372-3p	-4.12657	5.47e-05	0.00286765
hsa-miR-517-5p	-4.58251	8.08e-05	0.00384774
hsa-miR-520a-3p	-4.69307	4.48e-05	0.00261034
61 differentially expressed miRNAs associated with KMT2D mutation
